# Supplementary material for: Mouse‐INtraDuctal (MIND): an in vivo model for studying the underlying mechanisms of DCIS malignancy
Source: J Pathol. 2021 Dec 13;256(2):186–201. doi: 10.1002/path.5820 (PMC8738143; doi:10.1002/path.5820)
Supplement: Supplementary file 3 — Table S2. List of patients and their corresponding xenografts, progression status, extent of xenograft growth and IQR, patient and xenograft histology and biomarkers, and patient demographics [file PATH-256-186-s007.xlsx]

## Sheet: Cover sheet
	Mouse-INtraDuctal (MIND): an in vivo model for studying the underlying mechanisms of DCIS malignancy
	Y Hong et al. J Pathol DOI: 10.1002/path.5820
	Table S2. List of patients and their corresponding xenografts, progression status, extent of xenograft growth and IQR, patient and xenograft histology and biomarkers, and patient demographics

## Sheet: Table S2
Sample ID	Glands Injected	Mouse number	# mouse	Progression Status	Duration in mice	Mean Extent of Growth/gland (mm2)	Average take rate	Median Growth	IQR	Sample ID	Biomarkers							DCIS Subtype					Age at consent	Menopausal Status	HRT	BMI	Ethnicity	Calcs
											ER	PR	HER2	Ki67	P53	Tumor Grade	Nuclear Grade	Com	Crib	P	MP	S
P1							0.93	77759.3	583676	P1	0.9	0.15	0	0.25	0	High	3	ü	-	-	-	ü	45	Pre-menopausal	-	31	Caucasian	ü
P1	1L	1057L	9	NP	5	68370.4		IQR:25%	49279	P1
P1	2L	1058L		NP	5	34860		IQR: 75%	632955	P1	0.07	0.02	1+	0.05	0.057	Low-intermediate		-	ü	-	-	-
P1	3L	1059L		NP	5	39438.7				P1
P1	4R	1064R		NP	5	777837				P1
P1	4L	1064L		NP	5	2.05359e+06				P1
P1	5R	1065R		NG	5	0				P1
P1	5L	1065L		NP	5	60520.9				P1	0.22	0.01
P1	6R	1066R		NP	5	71.73				P1
P1	6L	1066L		NP	5	488074				P1
P1	7R	1067R		NP	5	189352				P1
P1	7L	1067L		NP	5	77759.3				P1
P1	8R	1068R		NP	5	218486				P1
P1	8L	1068L		NP	5	59119				P1
P1	9R	1069R		NP	5	916903				P1
P1	9L	1069L		NP	5	1.25911e+06				P1
P2							0.6	10846	26212.5	P2	0.96	0.05	0	0.03	0.03	Intermediate	2	ü	ü	ü	ü	-	34	Pre-menopausal	-	38	Caucasian	ü
P2	1R	1072R	6	NP	8	20756		IQR:25%	0	P2	0	0.03	0	0.03	0.01	Low-intermediate		-	ü	-	-	-
P2	1L	1072L		NP	8	10517		IQR: 75%	26212.5	P2
P2	2R	1074R		NG	8	0				P2
P2	2L	1074L		NG	8	0				P2
P2	3R	1076R		NP	8	41673				P2
P2	3L	1076L		NP	8	11175				P2
P2	4R	1091R		NG	7	0				P2
P2	4L	1091L		NP	7	206807				P2	0.06	0.04
P2	5R	1092R		NP	7	21059				P2
P2	5L	1092L		NG	7	0				P2
P2	6R	1093R		NP	7	130117				P2
P2	6L	1093L		NG	7	0				P2
P3							0.375	0	48992	P3	0.99	0.68	0	0.39	0.09	Intermediate	2	ü	-	-	ü	ü	73	Post-menopausal	-	35	Caucasian	ü
P3	1R	1132R	4	NG	5	0		IQR: 25%	0	P3
P3	1L	1132L		NP	5	8228		IQR: 75%	48922	P3
P3	2R	1133R		NG	5	0				P3
P3	2L	1133L		NG	5	0				P3
P3	3R	1134R		NG	5	0				P3
P3	3L	1134L		NP	5	171004				P3
P3	4R	1135R		NP	5	368886				P3	0.03	0	1+	0.45	0	High		-	ü	-	ü	-
P3	4L	1135L		NG	5	0				P3
P4							1	21677	3290	P4	0.1	0.52	0	0.02	0	High	3	ü	-	-	-	-	49	Post-menopausal	-	26.3	Hispanic	ü
P4	1R	1677R	1	NP	7	24967		IQR:25%	20032	P4	0	0.01	1	0	0	Low-intermediate		-	ü	-	ü	-
P4	1L	1677L		NP	7	18387		IQR:75%	23322	P4
P5							0.88	47658	91883.4	P5	0.99	0.35	3	0.06	0.07	High	3	ü	ü	-	-	ü	50	Post-menopausal	-	23	Caucasian	ü
P5	1R	1454R	4	NP	9	41338		IQR: 25%	25201	P5	0.1	0	0	0.04	0	Low		-	ü	-	-	-
P5	1L	1454L		NG	9	0		IQR:75%	117084	P5
P5	2R	1456R		NP	12	33512				P5
P5	2L	1456L		NP	12	107261				P5
P5	3R	1837R		NP	11	146555				P5
P5	3L	1837L		NP	11	148674				P5
P5	4R	1839R		NP	9	53978				P5
P5	4L	1839L		NP	9	268				P5
P6							0.88	77829	141881	P6	0	0	1	0.21	0.02	High	3	ü	-	-	-	ü	62	Post-menopausal	ü	29	Caucasian	ü
P6	1R	1551R	4	NP	6	149514		IQR: 25%	6453	P6
P6	1L	1551L		NP	6	147941		IQR: 75%	148334	P6
P6	2R	1552R		NP	6	139509				P6	0.03	0.06	0	0.08	0.01	Low		-	ü	-	-	-
P6	2L	1552L		NP	6	396920				P6
P6	3R	1553R		NP	10	5786.38				P6
P6	3L	1553L		NP	10	16149.5				P6
P6	4R	1555R		NP	10	6675.94				P6
P6	4L	1555L		NG	10	0				P6
P7							1	93855.5	23977.5	P7	0.16	0.13	2	0.07	0.02	Intermediate	2	-	ü	-	-	ü	66	Post-menopausal	-	36	Caucasian	ü
P7	1R	1357R	1	NP	12	117833		IQR:25%	81866.8	P7	0.08	0.16	3	0.07	0.05	High		-	-	-	ü	-
P7	1L	1357L		NP	12	69878		IQR: 75%	105844	P7
P8							0.75	434938	814434	P8	0	0	0	0.08	0.37	High	3	ü	ü	-	-	-	53	Hysterectomy	ü	30	African American	ü
P8	1R	1361R	2	NP	12	46364		IQR:25%	34773	P8
P8	1L	1361L		NP	12	823513		IQR:75%	849208	P8	0.18	0.13	0	0	0.03	Low-intermediate		-	ü	-	-	-
P8	2R	1362R		NG	12	0				P8
P8	2L	1362L		NP	12	926291				P8
P9							0.73	4619	28537	P9	0	0	2	0.29	0.18		3					ü	47	Premenopausal	no	34.1	Caucasian	-
P9	1R	1495R	7	NG	6	0		IQR:25%	221	P9
P9	1L	1495L		NP	6	1832		IQR: 75%	28758	P9
P9	2R	1496R		NG	6	0				P9
P9	2L	1496L		NP	6	123302				P9				1.7	0
P9	3R	1498R		NG	9	0				P9
P9	3L	1498L		NP	9	39263				P9	0	0.09	0	0	0			-	ü	-	-	-
P9	4L	1497L		NP	14	33764				P9
P9	5L	1499L		NP	14	442				P9
P9	6R	1500R		NP	14	4619				P9
P9	6L	1500L		NP	14	23752				P9
P9	8L	1502L		NP	14	17340				P9
P10							0.33	0	11181	P10	0	0	2	0.24	0.66	High	3	ü	-	-	-	ü	50	Post-menopausal	ü	32.11	Caucasian	ü
P10	1R	1872R	5	NP	8.13333	34711		IQR:25%	0	P10
P10	1L	1872L		NG	8.13333	0		IQR: 75%	11181	P10
P10	2R	1883R		NG	8.13333	0				P10
P10	2L	1883L		NP	8.13333	3337				P10
P10	3R	1850R		NG	11	0				P10
P10	3L	1850L		NG	11	0				P10
P10	4R	1870R		NP	12	340882				P10	0.37	0.5	0	0	0			-	ü	-	-	-
P10	5R	1871R		NG	14	0				P10
P11							0.67	89135.5	105347	P11	0	0	0	0.23	0.434	High	3						59	Pre-menopausal	-	36.8	African American	-
P11	1R	1630R	3	NP	6	52339.5		IQR:25%	41708	P11	0.06	0.07	0	0	0			-	-	-	-	-
P11	1L	1630L		NP	6	209987		IQR: 75%	147055	P11
P11	2L	1629L		NG	13	0				P11
P12							1	104153	51960	P12	0.35	0.46	1	0.1807	0.1918	High	3	ü	-	-	ü	-	42	Hysterectomy 10/2018	-	34.86	Caucasian
P12	1L	1915L	5	NP	12	104153		IQR:25%	74118	P12
P12	2R	1916R		NP	12	268989		IQR: 75%	126078	P12	0.27	0.18	0	0.0044	0			-	ü	-	-	-
P12	3L	1917L		NP	12	74118				P12
P12	4R	1918R		NP	12	126078				P12
P12	5L	1919L		NP	12	9814				P12
P13							0.67	160234	107731	P13	0.96	0.98	0	0.01	0.0252	Intermediate	2	ü	ü	-	-	ü	50	N/A	-	30.95	Caucasian
P13	1L	1927L	3	NP	12	160234		IQR:25%	80117	P13	0.22	0.22	0	0	0			-	ü	-	-	-
P13	2R	1926R		NP	12	215462		IQR: 75%	187848	P13
P13	3L	1928L		NG	12	0				P13
P14							NA			P14	0.94	0.86	0	0.04	0	High	2 to 3	ü	ü	-	ü	ü	46	Pre-menopausal	-	29.27	Caucasian	ü
P14	1L	1936L	5	NP	12	1964				P14
P14	2R	1937R		NG	12	0				P14
P14	3L	1938L		NG	12	0				P14
P14	4L	1939L		NG	12	0				P14
P14	5R	1940R		NP	12	148874				P14	0.65	0.81	0	0.026	0.0061			-	ü	-	-	-
P15							0.5	3513	3513	P15	1	0.16	1	0.16	0.09	High							60	Post-menopausal, Hysterectomy	-	40.59	Caucasian	ü
P15	1R	1276R	1	NP	12	7026		IQR:25%	1756.5	P15	NA	0	0	0.0408	0
P15	1L	1276L		NG	12	0		IQR: 75%	5269.5	P15
P16							1	1.75666e+07	1.74476e+07	P16	0.99	0.99	2	0.1	0.03	Intermediate-high	2 to 3	ü	ü	-	-	ü	40	Hysterectomy	ü	>40	Caucasian	ü
P16	1R	1142R	1	P	12	35014191		IQR: 25%	8.84281e+06	P16	0.86	0.3	2	0.11	0.02	High		-	ü	-	-	-
P16	1L	1142L		P	12	119018		IQR: 75%	2.62904e+07	P16
P17							0.88	18138862	1.98886e+07	P17	1	0.4	1	0.06	0.03	Low-intermediate	1 to 2	-	-	-	ü	-	70	Post-menopausal	-	26	Caucasian	ü
P17	1R	1525R	4	P	6	16111076		IQR: 25%	2.07475e+06	P17
P17	1L	1525L		P	6	2256341		IQR: 75%	3.02214e+07	P17
P17	2R	1526R		P	6	36896304				P17
P17	2L	1526L		NG	6	0				P17
P17	3R	1524R		P	9	2.79964e+07				P17	0.43	0.76	1	0.06	0.1	Low		-	-	-	ü	-
P17	3L	1524L		P	9	56724509				P17
P17	4R	1527R		P	9	1529983				P17
P17	4L	1527L		P	9	20166648				P17
P18							1	356544	404124	P18	0.99	0.95	1	0.15	0.01	High	3	ü	ü	-	-	ü	69	Not indcated	-	35	Caucasian	ü
P18	1R	1253R	2	P	12	206202		IQR: 25%	157673	P18
P18	1L	1253L		P	12	506885		IQR: 75%	561798	P18
P18	2R	1254R		P	12	12086				P18
P18	2L	1254L		P	12	726535				P18	0.13	0.15	0	0.03	0	Low		-	ü	-	-	-
P19							0.5	2.62635e+07	0	P19	0.05	0	2	0.2	0	High	2	ü	-	-	-	ü	66	Hysterectomy	ü	25	Caucasian	ü
P19	1R	1329R	1	NG	9	0		IQR: 25%	2.62635e+07	P19
P19	1L	1329L		P	9	2.62635e+07		IQR: 75%	2.62635e+07	P19	0.2	0.3	0	0.03	0	Intermediate		-	ü	-	-	-
P20							0.67	3.01612e+08	2.42891e+08	P20	0	0	3	0.25	0.05	High	3	ü	-	-	-	ü	66	Post-menopausal	ü	30	Caucasian	ü
P20	1R	1399R	2	NG	6	0		IQR: 25%	1.80166e+08	P20
P20	1L	1399L		P	6	544503359		IQR: 75%	4.23058e+08	P20	0	0
P20	2L	1400L		P	6	5.87208e+07				P20	0	0	2	0.3	0	High		ü	-	-	-	ü
P21							1	4.90258e+06	2.41486e+06	P21	0	0	1	0.1	0.02	High	3	ü	-	-	-	-	80	Post-menopausal	ü	35	Caucasian	ü
P21	1R	1145R	2	P	12	5.92684e+06		IQR: 25%	3.77135e+06	P21	0.02	0.33	2	0.02	0.07	Intermediate		-	ü	ü	ü	-
P21	1L	1145L		P	12	4.85768e+06		IQR: 75%	5.19231e+06	P21
P21	2R	1146R		P	12	512365				P21
P21	2L	1146L		P	12	4.94747e+06				P21	0.15	0.53
P22							0.75	1.83703e+06	3.68238e+06	P22	0.99	0.08	0	0.07	0.022	High	3	ü	ü	ü	-	ü	35	Pre-menopausal	-	28.99	Caucasian	ü
P22	1R	1829R	6	NG	6.5	0		IQR: 25%	613136	P22
P22	1L	1829L		P	6.5	817514		IQR: 75%	4.29552e+06	P22
P22	2R	1820R		P	8.4	2.85655e+06				P22
P22	2L	1820L		P	8.4	8612433				P22
P22	3L	1824L		P	11	1.23336e+06				P22
P22	4R	1821R		P	11	6.30902e+07				P22
P22	5L	1822L		P	11	2.80068e+07				P22
P22	6R	1823R		P	11	3.19415e+06				P22	0.78	0	0	0.067	0.0028			-	ü	-	-	ü
P22	6L	1823L		P	11	1329948				P22
P23							0.67	8.46537e+07	6.43585e+07	P23	0.79	0.674	0	0.077	0.017	Low	1	-	ü	-	-	-	49	Post-menopausal	ü	20.29	Caucasian	-
P23	1R	1652R	2	P	9	8.46537e+07		IQR: 25%	4.23268e+07	P23
P23	1L	1652L		P	9	1.28717e+08		IQR: 75%	1.06685e+08	P23	0.55	0.66	0	0.077	0.006
P23	2R	1655R		NG	12	0				P23
P23	2L	1655L		P	12	2.64849e+07				P23
P24							1	1704074	NA	P24	0.95	0.45	1	0.1627	0.0879	High	3	ü	ü	-	-	ü	58	Post-menopausal	-	32.2	Caucasian	ü
P24	1L	1657L	1	P	12	1704074				P24	0.08	0.1	0	0.013	0			-	ü	-	-	-
P25							1	2.71243e+08	1.16281e+08	P25	0	0	0	0.0349	0.0228	High	3	ü	ü	-	-	-	46	Pre-menopausal	ü	22.13	Caucasian	ü
P25	1R	1364R	1	P	7	3.87524e+08		IQR: 25%	2.13103e+08	P25	0	0	0	0.188	0			ü	ü	-	-	-
P25	2L	1364L		P	7	1.54962e+08		IQR: 75%	3.29383e+08	P25
P26							0.5	1.23899e+08	1.23899e+08	P26	0.03	0	3	0.1493	0.0076	High	3	ü	-	-	-	ü	49	Post-menopausal		44.79	African American	ü
P26	1L	1949L	2	P	12	2.47798e+08		IQR: 25%	6.19494e+07	P26	0	0	2	0.331	0.0051			-	-	ü	-	-
P26	2L	1954L		NG	12	0		IQR: 75%	1.85848e+08	P26
P27							0.71	62755	595652	P27	1	0.9	0	0.04	0	Intermediate	2	-	ü	-	ü	ü	60	Post-menopausal	-	27.5	Caucasian	-
P27	1R	1747R	4	NG	6	0		IQR: 25%	2784	P27
P27	1L	1747L		NP	6	130266		IQR: 75%	598436	P27	0	0.79	0	0.03	0	Low		-	ü	-	-	-
P27	2R	1748R		NP	9	5568				P27
P27	2L	1748L		NG	9	0				P27
P27	3L	1745L		NP	13	62755				P27
P27	4R	1848R		P	10	1066607				P27
P27	4L	1848L		P	10	1551380				P27
P28							1	675466	1.50601e+06	P28	0.99	1	0	0.01	0.01	Low-intermediate	2	-	ü	-	-	ü	51	Pre-menopausal	-	20	Caucasian	ü
P28	1R	1222R	3	NP	6	337416		IQR: 25%	160285	P28
P28	1L	1222L		NP	6	101241		IQR: 75%	1.6663e+06	P28
P28	2R	1223R		NP	9	1.01351e+06				P28
P28	2L	1223L		NP	9	50178.5				P28
P28	3R	1224R		P	12	1.88389e+06				P28	0.25	0.17	0	0.04	0.01	Low		-	ü	-	-	-
P28	3L	1224L		P	12	1.95809e+06				P28
P29							0.8	127484	155989	P29	0.99	0.98	NA	0.01	NA	Intermediate	2	-	ü	-	ü	-	77	Post-menopausal	ü	22	Caucasian	ü
P29	1R	907R	5	NG	6	0		IQR:25%	27065.9	P29
P29	1L	907L		P	6	160072		IQR:75%	183055	P29
P29	2R	906R		P	9	176296				P29
P29	2L	906L		P	9	94895.6				P29
P29	3R	908R		P	12	32567.6				P29
P29	3L	908L		P	12	1.89248e+06				P29	0.07	0.24	0	0.02	0	High		ü	-	-	-	-
P29	4R	901R		P	12	1031825				P29
P29	4L	901L		NP	12	25232				P29
P29	5R	904R		NG	12	0				P29
P29	5L	904L		P	12	185308				P29
P30							1	1.33597e+06	2.0608e+06	P30	0.9	0.9	3	0.33	0.07	High	3	ü	-	-	-	-	58	Hysterectomy	-	33	African American	ü
P30	1R	1062R	4	P	5	5.22262e+06		IQR: 25%	663656	P30	0.63	0.83	1	0.14	0.01	Intermediate-high		-	-	-	-	ü
P30	1L	1062L		P	5	1891735		IQR: 75%	2.72446e+06	P30
P30	2R	1063R		P	5	314029				P30
P30	2L	1063L		P	5	780198				P30
P30	3R	1060R		NP	5	9441.84				P30
P30	3L	1060L		NP	5	1149				P30
P30	4R	1061R		NP	5	373595				P30
P30	4L	1061L		NP	5	390583				P30
P31							0.8	1.12864e+07	1.23634e+07	P31	0.93	0.73	0	0.18	0.0383	High	3	ü	ü	ü	-	ü	43	Pre-menopausal	-	24.03	Caucasian	ü
P31	1L	1884L	5	NG	11.6	0		IQR: 25%	555964	P31
P31	2R	1885R		P	11.6	1.12864e+07		IQR: 75%	1.29194e+07	P31	0.2	0.43	0	0.0192	0			-	ü	-	-	-
P31	3R	1886R		NP	12.5	555964				P31
P31	4R	1887R		NP	12.5	1.31322e+07				P31
P31	5R	1890R		P	12.5	1.29194e+07				P31
P32							0.75	740172	341529	P32	1	0.47	0	0.0339	0.0154	High	3	ü	-	-	-	ü	68				Caucasian
P32	1R	1277R	2	NP	12	709835		IQR: 25%	532376	P32	0.3	0.15	0	0.0443	0.0092			-	ü	-	-	ü
P32	1L	1277L		NP	12	1184092		IQR: 75%	873906	P32			0	3.3	0
P32	2R	1278R		NG	12	0				P32
P32	2L	1278L		P	12	770510				P32
P33							0.75	139571	448440	P33	0.98	0.72	0	0.35	0.007	Intermediate	2	-	ü	-	ü	-	53	Post-menopausal	ü	36.56	African American	ü
P33	1R	1943R	5	NG	9	0		IQR: 25%	6883.84	P33
P33	1L	1943L		NP	9	9178.45		IQR: 75%	455324	P33
P33	2R	1945R		P	9	1011405				P33
P33	2L	1945L		P	9	269964				P33
P33	3R	1946L		P	12	5.61924e+06				P33
P33	4L	1947R		P	12	3.91088e+07				P33	0.8	0.15	0	0.048	0.025			ü	ü	-	-	ü
P33	5L	1948L		NP	12	784042				P33
P34							0.75	7214.45	7.17243e+06	P34	0.03	0	0	0.204	0.145	High	3	ü	-	-	-	ü	60	Post-menopausal	ü	26.78	Caucasian	ü
P34	1R	1749R	2	NP	3.3	11294		IQR: 25%	2351.18	P34
P34	1L	1749L		NG	3.3	0		IQR: 75%	7.17478e+06	P34
P34	2R	1676R		NP	4.3	3134.9				P34
P34	2L	1676L		P	4.3	2.86652e+07				P34	0	0	0	0.18	0.032			ü	ü	-	-	-
P35							1	410322	6.26904e+06	P35	0.96	0.89	0	0.46	0.466	High	3	ü	-	-	-	-	57	Post-menopausal	-	26.53	Caucasian	ü
P35	1R	1933R	3	P	12	1.26017e+07		IQR: 25%	236969	P35	0.56	0.56	0	0.0412	0.0052			-	ü	-	-	ü
P35	2R	1934R		NP	12	410322		IQR: 75%	6.50601e+06	P35
P35	3R	1935R		NP	12	63616				P35
P36							0.25	0	7943.1	P36	0.98	0.15	2	0.08	0.02	Intermediate-high	2 to 3	ü	-	-	-	ü	75	Post-menopausal	ü	38.16	Caucasian	-
P36	1R	1626R	2	NG	6	0		IQR: 25%	0	P36
P36	1L	1626L		NP	6	31772.4		IQR: 75%	7943.1	P36	0.16	0	1	0.02	0.03	Low		-	ü	-	-	-
P36	2R	1627R		NG	6	0				P36
P36	2L	1627L		NG	6	0				P36
P37							NA			P37	0.99	0.1	0	0.08	0.01	Intermediate	2	ü	ü	-	-	-	70	NA	NA	33.98	Caucasian	ü
P37	1L	1894L	1	NP	7.2	166705				P37	0.14	0.1	0	0.01	0.01	Intermediate		ü	ü	-	-	-
