# Supplementary material for: Mouse‐INtraDuctal (MIND): an in vivo model for studying the underlying mechanisms of DCIS malignancy
Source: J Pathol. 2021 Dec 13;256(2):186–201. doi: 10.1002/path.5820 (PMC8738143; doi:10.1002/path.5820)
Supplement: Supplementary file 4 — Table S3. Comparison of patients' and their corresponding xenografts' biomarker expression [file PATH-256-186-s005.xlsx]

## Sheet: Cover sheet
	Mouse-INtraDuctal (MIND): an in vivo model for studying the underlying mechanisms of DCIS malignancy
	Y Hong et al. J Pathol DOI: 10.1002/path.5820
	Table S3. Comparison of patients’ and their corresponding xenografts’ biomarker expression

## Sheet: Table S3
PT ID	ER_PT (NP)	ER_Xeno (NP)	ER Switch (NP)	PT ID	ER_PT (P)	ER_Xeno(P)	ER Switch (P)	PT ID	HER2_PT(NP)	HER2_Xeno(NP)	HER2 Switch (NP)	PT ID	HER2_PT (P)	HER2_Xeno(P)	HER2 Swtich (P)	PT ID	P53_PT (NP)	P53 Xeno (NP)	P53 Switch	PT ID	P53_PT (P)	P53_Xeno (P)	P53 Switch
1	90	22	No	16	99	86	No	1	0	0	No	16	1	2	Equivocal	1	0	5.7	No	16	3	2	No
2	96	6	No	17	100	43	No	2	0	1	No	17	2	1	Equivocal	2	3	1	No	17	3	10	Yes
3	99	3	No	18	99	15	No	3	0	0	No	18	1	0	No	3	9	0	No	18	1	0	No
4	10	0	Yes	19	5	20	No	4	0	1	No	19	1	0	No	4	0	0	No	19	0	0	No
5	99	10	No	20	0	0	No	5	3	1	Yes	20	2	2	No	5	7	0	No	20	5	0	No
6	0	3	Yes	21	0	2	Yes	6	1	0	No	21	3	2	Equivocal	6	2	1	No	21	2	7	No
7	16	8	No	22	99	78	No	7	2	0	Equivocal	22	1	0	No	7	2	5	No	22	2	0	No
8	0	18	Yes	23	79	55	No	8	0	3	Yes	23	0	0	No	8	37	3	Yes	23	2	1	No
9	0	0	No	24	95	8	No	9	2	0	Equivocal	24	0	0	No	9	18	0	Yes	24	9	0	No
10	0	37	Yes	25	0	0	No	10	2	0	Equivocal	25	1	0	No	10	66	0	Yes	25	2	0	No
11	0	6	Yes	26	3	0	Yes	11	0	0	No	26	0	2	Equivocal	11	43	0	Yes	26	1	1	No
12	35	27	No	27	100	0	Yes	12	1	0	No	27	3	0	Yes	12	19	0	Yes	27	0	0	No
13	96	22	No	28	99	30	No	13	0	0	No	28	0	0	No	13	3	0	No	28	1	1	No
14	94	65	No	29	99	7	No	14	0	0	No	29	0	0	No	14	0	1	No	29		0	NA
15	100	NA	NA	30	90	63	No	15		0	NA	30		1	NA	15	9	0	No	30	7	1	No
				31	93	20	No					31	3	0	Yes					31	4	0	No
				32	100	30	No					32	0	0	No					32	2	1	No
				33	98	80	No					33	0	0	No					33	1	3	No
				34	3	0	Yes					34	0	0	No					34	15	3	Yes
				35	96	56	No					35	0	0	No					35	47	1	Yes
% Concordance			0.64				0.89				0.82				0.87				0.67				0.83
% Discordance			0.36				0.11				0.18				0.13				0.33				0.17
PT ID	PR_PT (NP)	PR_Xeno(NP)	PR Switch (NP)	PT ID	PR_PT (P)	PR_Xeno (P)	PR Switch (P)	PT ID	Ki67_PT (NP)	Ki67 Xeno (NP)	Ki67 Switch	PT ID	Ki67_PT (P)	Ki67_Xeno (P)	Ki67 Switch
1	15	2	No	16	99	30	No	1	25	5	Yes	16	10	11	No
2	5	4	No	17	40	76	No	2	3	3	No	17	6	6	No
3	68	0	Yes	18	95	15	No	3	39	45	No	18	15	3	Yes
4	52	1	No	19	0	30	Yes	4	2	0	No	19	20	3	Yes
5	35	0	Yes	20	0	0	No	5	6	4	No	20	25	30	No
6	0	6	Yes	21	0	33	Yes	6	21	8	Yes	21	10	2	Yes
7	13	16	No	22	8	0	Yes	7	7	7	No	22	7	7	No
8	0	13	Yes	23	67	66	No	8	8	0	No	23	8	8	No
9	0	9	Yes	24	45	10	No	9	29	0	Yes	24	16	1	Yes
10	0	50	Yes	25	0	0	No	10	24	0	Yes	25	3	19	Yes
11	0	7	Yes	26	0	0	No	11	23	0	Yes	26	15	33	No
12	46	18	No	27	90	79	No	12	18	0	Yes	27	4	3	No
13	98	22	No	28	100	17	No	13	1	0	No	28	1	4	No
14	86	81	No	29	98	24	No	14	4	3	No	29	1	2	No
15	16	0	Yes	30	90	83	No	15	16	4	Yes	30	33	14	No
				31	73	43	No					31	18	2	Yes
				32	47	15	No					32	3	4	No
				33	72	15	No					33	35	5	Yes
				34	0	0	No					34	20	18	No
				35	89	56	No					35	46	4	Yes
% Concordance			0.47				0.91				0.53				0.6
% Discordance			0.53				0.09				0.47				0.4
Supplementary Table 2. A side-by-side comparison of biomarker expression and biomarker expression switch in each patient and its corresponding xenografts. PT(NP)= Patient nonprogressed; PT(P)=Patient progressed; Xeno(NP)=Xenograft nonprogressed; Xeno(P)=Xenograft progressed.
