# Supplementary material for: Mouse‐INtraDuctal (MIND): an in vivo model for studying the underlying mechanisms of DCIS malignancy
Source: J Pathol. 2021 Dec 13;256(2):186–201. doi: 10.1002/path.5820 (PMC8738143; doi:10.1002/path.5820)
Supplement: Supplementary file 7 — Table S6. Tempus XT targeted sequencing analyzed data [file PATH-256-186-s002.xlsx]

## Sheet: Sheet2
	Mouse-INtraDuctal (MIND): an in vivo model for studying the underlying mechanisms of DCIS malignancy
	Y Hong et al. J Pathol DOI: 10.1002/path.5820
	Table S6. Tempus XT targeted sequencing analyzed data

## Sheet: Sheet 1 - tempus_data_051821_2_
Sample	Severity	Patient No.	Median		Progression	Pathogenic	Variant_Type	Gene	Transcript	cDNA	Protein	Pathologic Score	COSMIC
IC022717	MODERATE	P28	675466	1,506,015	Mixed	YES	missense_variant&splice_region_variant	AKT1	NM_001014431.1	c.49G>A	p.Glu17Lys	1.00	ID=COSV62571334;OCCURENCE=16(prostate),11(upper_aerodigestive_tract),5(ovary),27(thyroid),31(endometrium),1(thymus),6(NS),18(soft_tissue),15(bone),1(kidney),5(salivary_gland),5(pancreas),22(urinary_tract),2(peritoneum),69(meninges),46(large_intestine),24(lung),262(breast),7(haematopoietic_and_lymphoid_tissue),3(biliary_tract),3(stomach),5(cervix),58(skin),2(central_nervous_system)
IC061419	MODERATE	P37	166705		NP	YES	missense_variant	KDM5A	NM_001042603.2	c.4055C>T	p.Thr1352Ile	1.00	ID=COSV66991882;OCCURENCE=2(salivary_gland)
IC042418	MODERATE	P34	2723	7,166,929	Mixed	YES	missense_variant&splice_region_variant	AKT1	NM_001014431.1	c.49G>A	p.Glu17Lys	1.00	ID=COSV62571334;OCCURENCE=16(prostate),11(upper_aerodigestive_tract),5(ovary),27(thyroid),31(endometrium),1(thymus),6(NS),18(soft_tissue),15(bone),1(kidney),5(salivary_gland),5(pancreas),22(urinary_tract),2(peritoneum),69(meninges),46(large_intestine),24(lung),262(breast),7(haematopoietic_and_lymphoid_tissue),3(biliary_tract),3(stomach),5(cervix),58(skin),2(central_nervous_system)
IC042418	MODERATE	P34	2723	7,166,929	Mixed	YES	missense_variant	IRS2	NM_003749.2	c.2627G>A	p.Arg876His	1.00	ID=COSV65479287;OCCURENCE=1(prostate)
WW071116	MODERATE	P16	17566605	17,447,587	P	YES	missense_variant	IRS2	NM_003749.2	c.2789G>A	p.Arg930His	089	ID=COSV65477622;OCCURENCE=1(lung)
WW071116	MODERATE	P16	17566605	17,447,587	P	YES	missense_variant	ZFHX3	NM_006885.3	c.410C>T	p.Pro137Leu	0.99	ID=COSV99214386;OCCURENCE=1(skin)
IC091019	MODERATE	P31	11286375	12,363,436	Mixed	YES	missense_variant	KLHL6	NM_130446.2	c.1279G>A	p.Gly427Arg	0.99	ID=COSV58066287;OCCURENCE=1(large_intestine),1(skin)
IC071718	MODERATE	P22	2856549	7,379,068	P	YES	missense_variant	ATIC	NM_004044.6	c.1258G>A	p.Val420Ile	0.99	ID=COSV52692602;OCCURENCE=1(NS)
IC022717	MODERATE	P28	675466	1,506,015	Mixed	YES	missense_variant	MTOR	NM_004958.3	c.5941A>G	p.Lys1981Glu	0.99	ID=COSV63871327;OCCURENCE=2(genital_tract),1(endometrium)
IC061419	HIGH	P37	166705		NP	YES	splice_donor_variant&intron_variant	TP53	NM_000546.5	c.672+1G>A	NA	0.99	ID=COSV52712339;OCCURENCE=2(central_nervous_system),2(skin),1(liver),3(stomach),1(cervix),4(oesophagus),3(lung),3(large_intestine),2(pancreas),1(kidney),5(ovary),1(thyroid),5(upper_aerodigestive_tract)
IC031717	MODERATE	P5	47658	91,883	NP	YES	missense_variant	MLH1	NM_000249.3	c.955G>A	p.Glu319Lys	0.99	ID=COSV51615731;OCCURENCE=1(oesophagus),1(stomach)
IC061617	MODERATE	P15	3513	3,513	NP	YES	missense_variant	TSC2	NM_000548.3	c.299C>T	p.Ala100Val	0.99	ID=COSV54761065;OCCURENCE=2(liver)
IC102417	MODERATE	P10	0	11,181	NP	YES	missense_variant	EGFR	NM_005228.3	c.3056C>T	p.Pro1019Leu	0.99	ID=COSV51789475;OCCURENCE=1(lung)
IC122917	MODERATE	P36	0	7943	NP	YES	missense_variant	PDGFRB	NM_002609.3	c.2960G>A	p.Arg987Gln	0.99	ID=COSV53839118;OCCURENCE=1(ovary),1(lung)
IC122917	MODERATE	P36	0	7943	NP	YES	missense_variant	NFE2L2	NM_006164.4	c.76C>A	p.Gln26Lys	0.99	ID=COSV67960005;OCCURENCE=1(upper_aerodigestive_tract),1(endometrium),1(breast),1(oesophagus)
IC032317	MODERATE	P25	154962254		P	YES	missense_variant	SMO	NM_005631.4	c.961G>A	p.Val321Met	0.98	ID=COSV50828671;OCCURENCE=1(large_intestine),1(stomach),1(oesophagus),3(skin)
IC032317	MODERATE	P25	154962254		P	YES	missense_variant	EGFR	NM_005228.3	c.2012G>A	p.Arg671His	0.98	ID=COSV99294651;OCCURENCE=1(haematopoietic_and_lymphoid_tissue)
WW051616	MODERATE	P21	4902577	2,414,864	P	YES	missense_variant	BRAF	NM_004333.4	c.2012G>A	p.Arg671Gln	0.98	ID=COSV56226275;OCCURENCE=1(endometrium),1(skin),1(NS)
WW030316	MODERATE	P18	356544	404,125	P	YES	missense_variant	RARA	NM_000964.3	c.827G>A	p.Arg276Gln	0.98	ID=COSV54189619;OCCURENCE=2(prostate),1(endometrium),1(lung),1(breast)
IC061419	MODERATE	P37	166705		NP	YES	missense_variant	MET	NM_001127500.1	c.2432G>A	p.Arg811His	0.98	ID=COSV59266872;OCCURENCE=1(haematopoietic_and_lymphoid_tissue)
IC061317	MODERATE	P20	301612072	242,891,288	P	YES	missense_variant	PIK3CA	NM_006218.2	c.1633G>A	p.Glu545Lys	0.97	ID=COSV55873239;OCCURENCE=53(ovary),7(gastrointestinal_tract_(site_indeterminate)),3(NS),10(soft_tissue),9(kidney),10(pancreas),203(urinary_tract),1(peritoneum),1(meninges),12(penis),797(breast),2(haematopoietic_and_lymphoid_tissue),83(oesophagus),70(stomach),1(parathyroid),30(skin),37(central_nervous_system),12(prostate),1(pituitary),153(upper_aerodigestive_tract),24(thyroid),61(endometrium),3(t…
IC032317	MODERATE	P25	154962254		P	YES	missense_variant	PIK3CA	NM_006218.2	c.1633G>A	p.Glu545Lys	0.97	ID=COSV55873239;OCCURENCE=53(ovary),7(gastrointestinal_tract_(site_indeterminate)),3(NS),10(soft_tissue),9(kidney),10(pancreas),203(urinary_tract),1(peritoneum),1(meninges),12(penis),797(breast),2(haematopoietic_and_lymphoid_tissue),83(oesophagus),70(stomach),1(parathyroid),30(skin),37(central_nervous_system),12(prostate),1(pituitary),153(upper_aerodigestive_tract),24(thyroid),61(endometrium),3(t…
IC041717	MODERATE	P17	18138862	19,888,599	P	YES	missense_variant	PIK3CA	NM_006218.2	c.1624G>A	p.Glu542Lys	0.97	ID=COSV55873227;OCCURENCE=16(soft_tissue),4(NS),1(bone),6(vulva),14(kidney),110(urinary_tract),11(salivary_gland),5(pancreas),1(pituitary),7(prostate),39(ovary),27(thyroid),75(upper_aerodigestive_tract),1(thymus),81(endometrium),5(gastrointestinal_tract_(site_indeterminate)),29(oesophagus),11(biliary_tract),45(cervix),40(stomach),34(skin),12(liver),3(small_intestine),24(central_nervous_system),3(…
IC041717	MODERATE	P17	18138862	19,888,599	P	YES	missense_variant	STK11	NM_000455.4	c.580G>A	p.Asp194Asn	0.97	ID=COSV58820976;OCCURENCE=1(stomach),1(breast),2(prostate),1(upper_aerodigestive_tract),1(small_intestine),1(large_intestine),1(lung)
IC091019	MODERATE	P31	11286375	12,363,436	Mixed	YES	missense_variant	ATM	NM_000051.3	c.4724G>A	p.Arg1575His	0.97	ID=COSV53746189;OCCURENCE=1(breast)
IC061419	MODERATE	P37	166705		NP	YES	missense_variant	EPHB2	NM_001309193.1	c.164C>T	p.Thr55Met	0.97	ID=COSV65860097;OCCURENCE=1(endometrium),1(pancreas),1(haematopoietic_and_lymphoid_tissue)
IC061617	MODERATE	P15	3513	3,513	NP	YES	missense_variant	PIK3CA	NM_006218.2	c.1633G>A	p.Glu545Lys	0.97	ID=COSV55873239;OCCURENCE=53(ovary),7(gastrointestinal_tract_(site_indeterminate)),3(NS),10(soft_tissue),9(kidney),10(pancreas),203(urinary_tract),1(peritoneum),1(meninges),12(penis),797(breast),2(haematopoietic_and_lymphoid_tissue),83(oesophagus),70(stomach),1(parathyroid),30(skin),37(central_nervous_system),12(prostate),1(pituitary),153(upper_aerodigestive_tract),24(thyroid),61(endometrium),3(t…
IC032317	MODERATE	P25	154962254		P	YES	missense_variant	KMT2C	NM_170606.2	c.2926G>A	p.Ala976Thr	0.96	ID=COSV51432322;OCCURENCE=1(soft_tissue),3(meninges)
IC041717	MODERATE	P17	18138862	19,888,599	P	YES	missense_variant	PIK3CA	NM_006218.2	c.3140A>G	p.His1047Arg	0.96	ID=COSV55873195;OCCURENCE=24(prostate),2(pituitary),80(upper_aerodigestive_tract),115(ovary),32(thyroid),206(endometrium),8(gastrointestinal_tract_(site_indeterminate)),17(NS),62(soft_tissue),13(bone),8(kidney),1(vulva),27(salivary_gland),49(urinary_tract),12(pancreas),5(meninges),1(testis),2(penis),474(large_intestine),41(lung),1866(breast),5(haematopoietic_and_lymphoid_tissue),17(biliary_tract)…
WW071116	MODERATE	P16	17566605	17,447,587	P	YES	missense_variant	PIAS4	NM_015897.3	c.230C>T	p.Pro77Leu	0.96	ID=COSV53679578;OCCURENCE=1(NS)
WW071116	MODERATE	P16	17566605	17,447,587	P	YES	missense_variant	PMS2	NM_000535.5	c.1004A>G	p.Asn335Ser	0.96	ID=COSV99763736;OCCURENCE=1(breast)
IC103117	MODERATE	P24	1704074		P	YES	missense_variant	SETD2	NM_014159.6	c.4930G>A	p.Gly1644Arg	0.96	ID=COSV100339441;OCCURENCE=1(central_nervous_system)
IC103117	HIGH	P24	1704074		P	YES	stop_gained	PRDM1	NM_001198.3	c.1951C>T	p.Arg651*	0.96	ID=COSV64846240;OCCURENCE=1(stomach)
IC061419	MODERATE	P37	166705		NP	YES	missense_variant	MKI67	NM_002417.4	c.2131G>A	p.Ala711Thr	0.96	ID=COSV64073124;OCCURENCE=2(large_intestine),1(haematopoietic_and_lymphoid_tissue),1(lung)
IC031717	MODERATE	P5	47658	91,883	NP	YES	missense_variant	PIK3CA	NM_006218.2	c.3140A>G	p.His1047Arg	0.96	ID=COSV55873195;OCCURENCE=24(prostate),2(pituitary),80(upper_aerodigestive_tract),115(ovary),32(thyroid),206(endometrium),8(gastrointestinal_tract_(site_indeterminate)),17(NS),62(soft_tissue),13(bone),8(kidney),1(vulva),27(salivary_gland),49(urinary_tract),12(pancreas),5(meninges),1(testis),2(penis),474(large_intestine),41(lung),1866(breast),5(haematopoietic_and_lymphoid_tissue),17(biliary_tract)…
IC032317	MODERATE	P25	154962254		P	YES	missense_variant	POLD1	NM_001308632.1	c.1429G>A	p.Val477Met	0.95	ID=COSV70954659;OCCURENCE=1(large_intestine),1(endometrium)
WW071116	MODERATE	P16	17566605	17,447,587	P	YES	missense_variant	WNK2	NM_001282394.1	c.1627C>T	p.Arg543Trp	0.95	ID=COSV52937403;OCCURENCE=2(large_intestine)
WW071116	MODERATE	P16	17566605	17,447,587	P	YES	missense_variant	CHEK2	NM_001005735.1	c.563G>A	p.Arg188Gln	0.95	ID=COSV60424422;OCCURENCE=2(large_intestine)
IC031717	MODERATE	P5	47658	91,883	NP	YES	missense_variant	WHSC1	NM_001042424.2	c.3148G>A	p.Glu1050Lys	0.95	ID=COSV56393771;OCCURENCE=1(lung)
IC061617	MODERATE	P15	3513	3,513	NP	YES	missense_variant	KMT2D	NM_003482.3	c.10336G>T	p.Val3446Leu	0.95	ID=COSV56427526;OCCURENCE=1(lung)
WW071116	MODERATE	P16	17566605	17,447,587	P	YES	missense_variant	PAX7	NM_002584.2	c.1036G>A	p.Ala346Thr	0.94	ID=COSV64748851;OCCURENCE=3(prostate)
IC103117	MODERATE	P24	1704074		P	YES	missense_variant	SYNE1	NM_182961.3	c.4298C>T	p.Thr1433Met	0.94	ID=COSV54933545;OCCURENCE=1(oesophagus),1(prostate)
IC091019	MODERATE	P31	11286375	12,363,436	Mixed	YES	missense_variant	RUNX1	NM_001754.4	c.695G>T	p.Arg232Leu	0.91	ID=COSV55867388;OCCURENCE=1(urinary_tract),1(endometrium)
WW071116	MODERATE	P16	17566605	17,447,587	P	YES	missense_variant	BCL11B	NM_138576.3	c.1220C>T	p.Pro407Leu	0.89	ID=COSV61735836;OCCURENCE=2(large_intestine)
IC031717	MODERATE	P5	47658	91,883	NP	YES	missense_variant	SYNE1	NM_182961.3	c.20692G>A	p.Val6898Ile	0.84	ID=COSV54979018;OCCURENCE=1(oesophagus),1(stomach),4(large_intestine)
IC061317	MODERATE	P20	301612072	242,891,288	P	YES	missense_variant	SLX4	NM_032444.2	c.4339G>A	p.Gly1447Ser	0.83	ID=COSV53564725;OCCURENCE=1(large_intestine)
WW071116	MODERATE	P16	17566605	17,447,587	P	YES	missense_variant	APC	NM_000038.5	c.4766G>A	p.Arg1589His	0.8	ID=COSV57340092;OCCURENCE=1(stomach),2(large_intestine),1(haematopoietic_and_lymphoid_tissue)
IC103117	MODERATE	P24	1704074		P	YES	missense_variant	ZNRF3	NM_001206998.1	c.821G>A	p.Arg274His	0.77	ID=COSV60433408;OCCURENCE=1(large_intestine)
IC102417	MODERATE	P10	0	11,181	NP	YES	missense_variant	SNRPA	NM_004596.4	c.140G>A	p.Arg47Gln	0.76	ID=COSV54682466;OCCURENCE=1(pancreas)
WW071116	MODERATE	P16	17566605	17,447,587	P	YES	missense_variant	KEL	NM_000420.2	c.1346C>T	p.Ala449Val	0.74	ID=COSV62335230;OCCURENCE=1(large_intestine)
IC102417	MODERATE	P10	0	11,181	NP	NO	missense_variant	PIK3CD	NM_005026.3	c.1487G>A	p.Arg496Gln	0.48	ID=COSV63127965;OCCURENCE=2(large_intestine)
IC061317	MODERATE	P20	301612072	242,891,288	P	NO	missense_variant	PTCH1	NM_000264.3	c.4256G>A	p.Arg1419Gln		ID=COSV99045640;OCCURENCE=1(large_intestine),1(stomach)
IC032317	MODERATE	P25	154962254		P	NO	missense_variant	ARHGAP26	NM_015071.4	c.664G>A	p.Gly222Arg		ID=COSV50831132;OCCURENCE=1(central_nervous_system)
IC032317	LOW	P25	154962254		P	NO	splice_region_variant&intron_variant	PBRM1	NM_018313.4	c.996-4G>A	NA		ID=COSV56260926;OCCURENCE=1(kidney),1(haematopoietic_and_lymphoid_tissue),1(large_intestine)
WW071116	MODERATE	P16	17566605	17,447,587	P	NO	missense_variant	TERT	NM_198253.2	c.1202C>T	p.Ala401Val		ID=COSV99719489;OCCURENCE=1(central_nervous_system)
WW051616	LOW	P21	4902577	2,414,864	P	NO	splice_region_variant&intron_variant	PBRM1	NM_018313.4	c.996-4G>A	NA		ID=COSV56260926;OCCURENCE=1(kidney),1(haematopoietic_and_lymphoid_tissue),1(large_intestine)
IC103117	MODERATE	P24	1704074		P	NO	missense_variant	GNAS	NM_001309883.1	c.1148G>A	p.Arg383Gln		ID=COSV100005875;OCCURENCE=2(central_nervous_system)
IC103117	HIGH	P24	1704074		P	NO	stop_gained	ATM	NM_000051.3	c.2413C>T	p.Arg805*		ID=COSV53736642;OCCURENCE=1(breast),1(biliary_tract),5(large_intestine),1(salivary_gland)
IC103117	MODERATE	P24	1704074		P	NO	missense_variant	ROS1	NM_002944.2	c.3932G>A	p.Arg1311Gln		ID=COSV63853231;OCCURENCE=1(breast),2(endometrium)
IC103117	MODERATE	P24	1704074		P	NO	missense_variant	NOTCH4	NM_004557.3	c.2041G>A	p.Val681Met		ID=COSV66681493;OCCURENCE=1(central_nervous_system),1(skin)
IC103117	MODERATE	P24	1704074		P	NO	missense_variant	DOT1L	NM_032482.2	c.2369C>T	p.Thr790Met		ID=COSV67113249;OCCURENCE=1(thyroid)
WW030316	MODERATE	P18	356544	404,125	P	NO	missense_variant	NTRK1	NM_002529.3	c.961G>A	p.Val321Met		ID=COSV62323903;OCCURENCE=1(kidney),1(penis),2(stomach),1(oesophagus)
WW030316	MODERATE	P18	356544	404,125	P	NO	missense_variant	PTEN	NM_001304717.2	c.833G>A	p.Cys278Tyr		ID=COSV64290665;OCCURENCE=1(skin),4(central_nervous_system)
WW030316	LOW	P18	356544	404,125	P	NO	splice_region_variant&synonymous_variant	JAK3	NM_000215.3	c.2679G>A	p.Pro893Pro		ID=COSV99070368;OCCURENCE=1(stomach)
IC061419	MODERATE	P37	166705		NP	NO	missense_variant	PRKDC	NM_006904.6	c.8069C>A	p.Ala2690Glu		ID=COSV100040963;OCCURENCE=1(ovary)
IC061419	MODERATE	P37	166705		NP	NO	missense_variant	EBF1	NM_001290360.1	c.1018C>G	p.Pro340Ala		ID=COSV58180872;OCCURENCE=1(oesophagus)
IC031717	MODERATE	P5	47658	91,883	NP	NO	missense_variant	TP53	NM_000546.5	c.329G>C	p.Arg110Pro		ID=COSV52668419;OCCURENCE=3(skin),2(central_nervous_system),2(oesophagus),11(breast),3(haematopoietic_and_lymphoid_tissue),1(pancreas),3(soft_tissue),1(ovary),1(liver),7(lung),2(large_intestine),1(thymus),1(thyroid),1(upper_aerodigestive_tract)
IC042418	MODERATE	P34	2723	7,166,929	Mixed	NO	missense_variant	EPHA2	NM_004431.3	c.43G>T	p.Gly15Cys		ID=COSV64452750;OCCURENCE=2(haematopoietic_and_lymphoid_tissue)
IC042418	MODERATE	P34	2723	7,166,929	Mixed	NO	missense_variant	EPHA2	NM_004431.3	c.965C>T	p.Ser322Leu		ID=COSV64453743;OCCURENCE=1(upper_aerodigestive_tract)
IC061317	LOW	P20	301612072	242,891,288	P	NO	splice_region_variant&intron_variant	HEATR1	NM_018072.5	c.6347-4_6347-3dupTT	NA
IC061317	LOW	P20	301612072	242,891,288	P	NO	splice_region_variant&synonymous_variant	BRIP1	NM_032043.2	c.918C>T	p.Asn306Asn
IC061317	LOW	P20	301612072	242,891,288	P	NO	splice_region_variant&intron_variant	KMT2C	NM_170606.2	c.7443-6delT	NA
IC061317	LOW	P20	301612072	242,891,288	P	NO	splice_region_variant&intron_variant	KDM6A	NM_001291415.1	c.2859-5delT	NA
IC061317	MODERATE	P20	301612072	242,891,288	P	NO	disruptive_inframe_deletion	PMS1	NM_000534.4	c.2067_2069delAAG	p.Arg690del
IC061317	MODERATE	P20	301612072	242,891,288	P	NO	disruptive_inframe_insertion	MN1	NM_002430.2	c.1617_1619dupGCA	p.Gln540dup
IC061317	MODERATE	P20	301612072	242,891,288	P	NO	missense_variant	TGFBR1	NM_001306210.1	c.56C>A	p.Ala19Glu
IC032317	HIGH	P25	154962254		P	NO	frameshift_variant	FLCN	NM_144997.5	c.1285dupC	p.His429fs
IC032317	HIGH	P25	154962254		P	NO	frameshift_variant	TANC1	NM_033394.2	c.5240delC	p.Pro1747fs
IC032317	HIGH	P25	154962254		P	NO	stop_lost	TOMM22	NM_020243.4	c.429G>C	p.Ter143Tyrext*?
IC032317	LOW	P25	154962254		P	NO	splice_region_variant&intron_variant	RRM1	NM_001033.3	c.793-4_793-3delTT	NA
IC032317	LOW	P25	154962254		P	NO	splice_region_variant&intron_variant	ATM	NM_000051.3	c.2922-8delT	NA
IC032317	LOW	P25	154962254		P	NO	splice_region_variant&intron_variant	BAGE4	NM_181704.1	c.*1271-5dupT	NA
IC032317	LOW	P25	154962254		P	NO	splice_region_variant&intron_variant	KMT2C	NM_170606.2	c.7443-7_7443-6delTT	NA
IC032317	LOW	P25	154962254		P	NO	splice_region_variant&intron_variant	KDM6A	NM_001291415.1	c.2859-5delT	NA
IC032317	MODERATE	P25	154962254		P	NO	missense_variant	EGLN1	NM_022051.2	c.386C>T	p.Ala129Val
IC032317	MODERATE	P25	154962254		P	NO	missense_variant	HOTS	NM_001293171.2	c.233_236delTACTinsCACC	p.ValLeu78AlaPro
IC032317	MODERATE	P25	154962254		P	NO	inframe_insertion	NKX2-1	NM_001079668.2	c.805_813dupGGCGGGGGC	p.Gly269_Gly271dup
IC032317	MODERATE	P25	154962254		P	NO	missense_variant	ITM2C	NM_001287241.1	c.152G>A	p.Arg51Lys
IC032317	MODERATE	P25	154962254		P	NO	disruptive_inframe_deletion	MN1	NM_002430.2	c.927_929delGCA	p.Gln309del
IC032317	MODERATE	P25	154962254		P	NO	disruptive_inframe_deletion	NOTCH4	NM_004557.3	c.45_47delGCT	p.Leu16del
IC032317	MODERATE	P25	154962254		P	NO	disruptive_inframe_insertion	NOTCH4	NM_004557.3	c.45_47dupGCT	p.Leu16dup
IC032317	MODERATE	P25	154962254		P	NO	disruptive_inframe_insertion	ARID1B	NM_020732.3	c.357_362dupGCAGCA	p.Gln120_Gln121dup
IC032317	MODERATE	P25	154962254		P	NO	missense_variant	KMT2C	NM_170606.2	c.8450C>G	p.Thr2817Ser
IC041717	HIGH	P17	18138862	19,888,599	P	NO	frameshift_variant	ARID1A	NM_006015.4	c.3907_3910delGGGG	p.Gly1303fs
IC041717	HIGH	P17	18138862	19,888,599	P	NO	frameshift_variant	GATA3	NM_001002295.1	c.1062_1063dupCC	p.Leu355fs
IC041717	HIGH	P17	18138862	19,888,599	P	NO	frameshift_variant	TBX3	NM_016569.3	c.167_182delTGCCGGGCGCCCTGGC	p.Leu56fs
IC041717	HIGH	P17	18138862	19,888,599	P	NO	stop_gained	ASPSCR1	NM_001251888.1	c.1504C>T	p.Arg502*
IC041717	LOW	P17	18138862	19,888,599	P	NO	splice_region_variant&intron_variant	HEATR1	NM_018072.5	c.6347-3delT	NA
IC041717	LOW	P17	18138862	19,888,599	P	NO	splice_region_variant&intron_variant	KMT2C	NM_170606.2	c.7443-6delT	NA
IC041717	LOW	P17	18138862	19,888,599	P	NO	splice_region_variant&intron_variant	KDM6A	NM_001291415.1	c.2859-5delT	NA
IC041717	MODERATE	P17	18138862	19,888,599	P	NO	missense_variant	TCF3	NM_003200.3	c.1523C>T	p.Thr508Met
IC041717	MODERATE	P17	18138862	19,888,599	P	NO	disruptive_inframe_deletion	NOTCH4	NM_004557.3	c.45_47delGCT	p.Leu16del
WW071116	HIGH	P16	17566605	17,447,587	P	NO	stop_gained	RAD54L	NM_001142548.1	c.1525C>T	p.Arg509*
WW071116	HIGH	P16	17566605	17,447,587	P	NO	stop_gained	ZNF592	NM_014630.2	c.2755C>T	p.Arg919*
WW071116	HIGH	P16	17566605	17,447,587	P	NO	frameshift_variant	AXIN2	NM_004655.3	c.1994dupG	p.Asn666fs
WW071116	HIGH	P16	17566605	17,447,587	P	NO	frameshift_variant	TERT	NM_198253.2	c.336dupC	p.Glu113fs
WW071116	HIGH	P16	17566605	17,447,587	P	NO	splice_acceptor_variant&intron_variant	STAG2	NM_001042749.2	c.1018-3dupT	NA
WW071116	LOW	P16	17566605	17,447,587	P	NO	splice_region_variant&intron_variant	HEATR1	NM_018072.5	c.6347-4_6347-3dupTT	NA
WW071116	LOW	P16	17566605	17,447,587	P	NO	splice_region_variant&intron_variant	H19	NR_002196.2	n.1606+3G>T	NA
WW071116	LOW	P16	17566605	17,447,587	P	NO	splice_region_variant&intron_variant	ATM	NM_000051.3	c.2922-8delT	NA
WW071116	LOW	P16	17566605	17,447,587	P	NO	splice_region_variant&synonymous_variant	FANCA	NM_000135.2	c.81G>A	p.Ala27Ala
WW071116	LOW	P16	17566605	17,447,587	P	NO	splice_region_variant&intron_variant	DIS3L2	NM_152383.4	c.1923+7G>A	NA
WW071116	LOW	P16	17566605	17,447,587	P	NO	5_prime_UTR_premature_start_codon_gain_variant	PPARD	NM_001171818.1	c.-21G>T	NA
WW071116	LOW	P16	17566605	17,447,587	P	NO	splice_region_variant&intron_variant	KMT2C	NM_170606.2	c.7443-6delT	NA
WW071116	LOW	P16	17566605	17,447,587	P	NO	splice_region_variant&intron_variant	KMT2C	NM_170606.2	c.7443-7_7443-6delTT	NA
WW071116	LOW	P16	17566605	17,447,587	P	NO	5_prime_UTR_premature_start_codon_gain_variant	C9orf66	NM_152569.2	c.-243G>T	NA
WW071116	LOW	P16	17566605	17,447,587	P	NO	splice_region_variant&intron_variant	KDM6A	NM_001291415.1	c.2859-5delT	NA
WW071116	MODERATE	P16	17566605	17,447,587	P	NO	missense_variant	SDHC	NM_001035511.1	c.356G>A	p.Gly119Asp
WW071116	MODERATE	P16	17566605	17,447,587	P	NO	missense_variant	AKT3	NM_005465.4	c.721C>T	p.Arg241Trp
WW071116	MODERATE	P16	17566605	17,447,587	P	NO	inframe_insertion	PAK1	NM_001128620.1	c.548_550dupATG	p.Asp183dup
WW071116	MODERATE	P16	17566605	17,447,587	P	NO	missense_variant	SRPRA	NM_003139.3	c.467G>A	p.Arg156Gln
WW071116	MODERATE	P16	17566605	17,447,587	P	NO	disruptive_inframe_deletion	WNK1	NM_001184985.1	c.1026_1028delTCC	p.Pro343del
WW071116	MODERATE	P16	17566605	17,447,587	P	NO	missense_variant	LAG3	NM_002286.5	c.217G>A	p.Ala73Thr
WW071116	MODERATE	P16	17566605	17,447,587	P	NO	disruptive_inframe_deletion	KMT2D	NM_003482.3	c.11714_11716delAGC	p.Gln3905del
WW071116	MODERATE	P16	17566605	17,447,587	P	NO	missense_variant	NCOR2	NM_006312.5	c.5179G>A	p.Gly1727Ser
WW071116	MODERATE	P16	17566605	17,447,587	P	NO	missense_variant	CREBBP	NM_004380.2	c.6868G>A	p.Ala2290Thr
WW071116	MODERATE	P16	17566605	17,447,587	P	NO	missense_variant	GATA6	NM_005257.5	c.1213G>A	p.Gly405Ser
WW071116	MODERATE	P16	17566605	17,447,587	P	NO	missense_variant	DOT1L	NM_032482.2	c.4385G>A	p.Arg1462Gln
WW071116	MODERATE	P16	17566605	17,447,587	P	NO	missense_variant	DNM2	NM_001005360.2	c.1444G>A	p.Glu482Lys
WW071116	MODERATE	P16	17566605	17,447,587	P	NO	missense_variant	PDK1	NM_001278549.1	c.61G>A	p.Ala21Thr
WW071116	MODERATE	P16	17566605	17,447,587	P	NO	missense_variant	MAFB	NM_005461.4	c.571G>A	p.Gly191Arg
WW071116	MODERATE	P16	17566605	17,447,587	P	NO	missense_variant	GNAS	NM_001309883.1	c.1052C>T	p.Pro351Leu
WW071116	MODERATE	P16	17566605	17,447,587	P	NO	missense_variant	BCR	NM_004327.3	c.3611_3615delCCACGinsGCACA	p.AlaThr1204GlyThr
WW071116	MODERATE	P16	17566605	17,447,587	P	NO	disruptive_inframe_deletion	NOTCH4	NM_004557.3	c.45_47delGCT	p.Leu16del
WW071116	MODERATE	P16	17566605	17,447,587	P	NO	missense_variant	SGK1	NM_001143678.1	c.56C>T	p.Pro19Leu
WW071116	MODERATE	P16	17566605	17,447,587	P	NO	missense_variant	SHH	NM_000193.3	c.778C>T	p.Pro260Ser
WW071116	MODERATE	P16	17566605	17,447,587	P	NO	missense_variant	RECQL4	NM_004260.3	c.38C>T	p.Ala13Val
WW071116	MODERATE	P16	17566605	17,447,587	P	NO	missense_variant	WNK2	NM_001282394.1	c.473C>T	p.Ala158Val
WW071116	MODERATE	P16	17566605	17,447,587	P	NO	disruptive_inframe_deletion	CUL4B	NM_003588.3	c.429_431delCTC	p.Ser144del
IC091019	LOW	P31	11286375	12,363,436	Mixed	NO	splice_region_variant&intron_variant	MDM4	NM_002393.4	c.512-7T>C	NA
IC091019	LOW	P31	11286375	12,363,436	Mixed	NO	splice_region_variant&intron_variant	TSC1	NM_000368.4	c.2626-3delCinsTA	NA
IC091019	LOW	P31	11286375	12,363,436	Mixed	NO	splice_region_variant&intron_variant	KDM6A	NM_001291415.1	c.2859-5delT	NA
IC091019	MODERATE	P31	11286375	12,363,436	Mixed	NO	missense_variant	EPHB2	NM_001309193.1	c.365C>T	p.Ser122Leu
IC091019	MODERATE	P31	11286375	12,363,436	Mixed	NO	missense_variant	WT1	NM_024426.4	c.331C>A	p.Pro111Thr
IC091019	MODERATE	P31	11286375	12,363,436	Mixed	NO	missense_variant	ATM	NM_000051.3	c.4768C>T	p.Leu1590Phe
IC091019	MODERATE	P31	11286375	12,363,436	Mixed	NO	missense_variant	POLE	NM_006231.3	c.2527A>G	p.Ile843Val
IC091019	MODERATE	P31	11286375	12,363,436	Mixed	NO	missense_variant	FANCA	NM_000135.2	c.3999C>A	p.Phe1333Leu
IC091019	MODERATE	P31	11286375	12,363,436	Mixed	NO	missense_variant	CHD7	NM_017780.3	c.8456C>G	p.Pro2819Arg
IC091019	MODERATE	P31	11286375	12,363,436	Mixed	NO	missense_variant	PTPRD	NM_002839.3	c.4448C>T	p.Thr1483Met
IC091019	MODERATE	P31	11286375	12,363,436	Mixed	NO	missense_variant	DKC1	NM_001363.4	c.97G>A	p.Ala33Thr
WW051616	HIGH	P21	4902577	2,414,864	P	NO	frameshift_variant	TP53	NM_000546.5	c.799_800dupCG	p.Asn268fs
WW051616	HIGH	P21	4902577	2,414,864	P	NO	frameshift_variant	FLCN	NM_144997.5	c.1285dupC	p.His429fs
WW051616	LOW	P21	4902577	2,414,864	P	NO	splice_region_variant&intron_variant	HEATR1	NM_018072.5	c.6347-4_6347-3dupTT	NA
WW051616	LOW	P21	4902577	2,414,864	P	NO	splice_region_variant&intron_variant	ATM	NM_000051.3	c.2922-8delT	NA
WW051616	LOW	P21	4902577	2,414,864	P	NO	splice_region_variant&intron_variant	POLQ	NM_199420.3	c.5774-5delT	NA
WW051616	LOW	P21	4902577	2,414,864	P	NO	splice_region_variant&intron_variant	KMT2C	NM_170606.2	c.7443-7_7443-6delTT	NA
WW051616	LOW	P21	4902577	2,414,864	P	NO	splice_region_variant&intron_variant	KDM6A	NM_001291415.1	c.2859-5delT	NA
WW051616	MODERATE	P21	4902577	2,414,864	P	NO	inframe_deletion	WT1	NM_024426.4	c.271_273delGGC	p.Gly91del
WW051616	MODERATE	P21	4902577	2,414,864	P	NO	disruptive_inframe_deletion	CREBBP	NM_004380.2	c.6743_6745delAGC	p.Gln2248del
WW051616	MODERATE	P21	4902577	2,414,864	P	NO	disruptive_inframe_deletion	MN1	NM_002430.2	c.927_929delGCA	p.Gln309del
WW051616	MODERATE	P21	4902577	2,414,864	P	NO	missense_variant	EPHB1	NM_004441.4	c.973G>T	p.Gly325Cys
WW051616	MODERATE	P21	4902577	2,414,864	P	NO	missense_variant	BCLAF1	NM_014739.2	c.1183A>G	p.Asn395Asp
WW051616	MODERATE	P21	4902577	2,414,864	P	NO	missense_variant	WNK2	NM_001282394.1	c.1775C>T	p.Pro592Leu
IC071718	HIGH	P22	2856549	7,379,068	P	NO	frameshift_variant	GATA3	NM_001002295.1	c.985_991dupTGGAGGA	p.Arg331fs
IC071718	HIGH	P22	2856549	7,379,068	P	NO	frameshift_variant	SLC22A9	NM_080866.2	c.1005delA	p.Lys335fs
IC071718	LOW	P22	2856549	7,379,068	P	NO	splice_region_variant&intron_variant	HEATR1	NM_018072.5	c.6347-4_6347-3dupTT	NA
IC071718	LOW	P22	2856549	7,379,068	P	NO	splice_region_variant&intron_variant	ASPSCR1	NM_001251888.1	c.507-5C>T	NA
IC071718	LOW	P22	2856549	7,379,068	P	NO	splice_region_variant&intron_variant	BAGE4	NM_181704.1	c.*1271-5dupT	NA
IC071718	LOW	P22	2856549	7,379,068	P	NO	splice_region_variant&intron_variant	POLQ	NM_199420.3	c.5774-5delT	NA
IC071718	LOW	P22	2856549	7,379,068	P	NO	splice_region_variant&intron_variant	KDM6A	NM_001291415.1	c.2859-5delT	NA
IC071718	MODERATE	P22	2856549	7,379,068	P	NO	missense_variant	INSRR	NM_014215.2	c.3335T>G	p.Val1112Gly
IC071718	MODERATE	P22	2856549	7,379,068	P	NO	missense_variant	ALK	NM_004304.4	c.4795C>T	p.Pro1599Ser
IC071718	MODERATE	P22	2856549	7,379,068	P	NO	disruptive_inframe_deletion	NOTCH4	NM_004557.3	c.45_47delGCT	p.Leu16del
IC103117	HIGH	P24	1704074		P	NO	frameshift_variant	EPHA2	NM_004431.3	c.1379delC	p.Pro460fs
IC103117	HIGH	P24	1704074		P	NO	frameshift_variant	KMT2A	NM_001197104.1	c.2318delC	p.Pro773fs
IC103117	HIGH	P24	1704074		P	NO	frameshift_variant	KMT2A	NM_001197104.1	c.8077delT	p.Ser2693fs
IC103117	HIGH	P24	1704074		P	NO	frameshift_variant	CIITA	NM_001286402.1	c.1965dupC	p.Gly656fs
IC103117	HIGH	P24	1704074		P	NO	splice_donor_variant&intron_variant	SRC	NM_005417.4	c.1402+2T>C	NA
IC103117	HIGH	P24	1704074		P	NO	frameshift_variant	HLA-C	NM_001243042.1.6	c.1023delA	p.Gly342fs
IC103117	LOW	P24	1704074		P	NO	splice_region_variant&intron_variant	PTCH2	NM_003738.4	c.618-8delT	NA
IC103117	LOW	P24	1704074		P	NO	splice_region_variant&intron_variant	NOTCH2	NM_024408.3	c.416-6delC	NA
IC103117	LOW	P24	1704074		P	NO	splice_region_variant&intron_variant	HEATR1	NM_018072.5	c.6347-3delT	NA
IC103117	LOW	P24	1704074		P	NO	splice_region_variant&synonymous_variant	ATP7B	NM_000053.3	c.3411A>G	p.Lys1137Lys
IC103117	LOW	P24	1704074		P	NO	splice_region_variant&intron_variant	AXL	NM_021913.4	c.1446-3delC	NA
IC103117	LOW	P24	1704074		P	NO	splice_region_variant&intron_variant	KDM6A	NM_001291415.1	c.2859-5delT	NA
IC103117	MODERATE	P24	1704074		P	NO	missense_variant	MTOR	NM_004958.3	c.1504A>G	p.Lys502Glu
IC103117	MODERATE	P24	1704074		P	NO	missense_variant	HOTS	NM_001293171.2	c.233_236delTACTinsCACC	p.ValLeu78AlaPro
IC103117	MODERATE	P24	1704074		P	NO	missense_variant	CEP57	NM_014679.4	c.261G>T	p.Arg87Ser
IC103117	MODERATE	P24	1704074		P	NO	missense_variant	WNK1	NM_001184985.1	c.6028G>A	p.Ala2010Thr
IC103117	MODERATE	P24	1704074		P	NO	disruptive_inframe_deletion	KMT2D	NM_003482.3	c.11714_11716delAGC	p.Gln3905del
IC103117	MODERATE	P24	1704074		P	NO	missense_variant	BIVM-ERCC5	NM_001204425.1	c.4916A>C	p.Lys1639Thr
IC103117	MODERATE	P24	1704074		P	NO	missense_variant	L2HGDH	NM_024884.2	c.40C>T	p.Arg14Trp
IC103117	MODERATE	P24	1704074		P	NO	missense_variant	NTRK3	NM_001012338.2	c.2290T>C	p.Phe764Leu
IC103117	MODERATE	P24	1704074		P	NO	disruptive_inframe_deletion	FUS	NM_004960.3	c.684_686delCGG	p.Gly229del
IC103117	MODERATE	P24	1704074		P	NO	missense_variant	NCOR1	NM_006311.3	c.4519A>G	p.Ile1507Val
IC103117	MODERATE	P24	1704074		P	NO	disruptive_inframe_deletion	MN1	NM_002430.2	c.927_929delGCA	p.Gln309del
IC103117	MODERATE	P24	1704074		P	NO	missense_variant	MYH9	NM_002473.5	c.4872_4876delGCACAinsTCACG	p.AlaHisIle1624AlaHisVal
IC103117	MODERATE	P24	1704074		P	NO	missense_variant	MAP3K1	NM_005921.1	c.14C>G	p.Ala5Gly
IC103117	MODERATE	P24	1704074		P	NO	missense_variant	IRF4	NM_002460.3	c.670G>T	p.Ala224Ser
IC103117	MODERATE	P24	1704074		P	NO	missense_variant	FOXQ1	NM_033260.3	c.67G>A	p.Ala23Thr
IC103117	MODERATE	P24	1704074		P	NO	disruptive_inframe_insertion	NOTCH4	NM_004557.3	c.45_47dupGCT	p.Leu16dup
IC103117	MODERATE	P24	1704074		P	NO	missense_variant&splice_region_variant	MAP3K7	NM_145331.2	c.866G>A	p.Arg289Gln
IC103117	MODERATE	P24	1704074		P	NO	missense_variant	ROS1	NM_002944.2	c.2717C>T	p.Thr906Ile
IC103117	MODERATE	P24	1704074		P	NO	missense_variant	TUSC3	NM_006765.3	c.7G>A	p.Ala3Thr
IC103117	MODERATE	P24	1704074		P	NO	missense_variant	KAT6A	NM_006766.4	c.1135_1136delTCinsGA	p.Ser379Glu
IC103117	MODERATE	P24	1704074		P	NO	disruptive_inframe_deletion	CHD7	NM_017780.3	c.7212_7214delGAG	p.Arg2405del
IC103117	MODERATE	P24	1704074		P	NO	missense_variant	PTPRD	NM_002839.3	c.2648C>T	p.Thr883Ile
IC103117	MODERATE	P24	1704074		P	NO	missense_variant	WNK2	NM_001282394.1	c.2711C>T	p.Ala904Val
IC103117	MODERATE	P24	1704074		P	NO	missense_variant	NOTCH1	NM_017617.3	c.1682C>T	p.Thr561Met
IC103117	MODERATE	P24	1704074		P	NO	disruptive_inframe_deletion	MED12	NM_005120.2	c.6165_6167delGCA	p.Gln2056del
IC103117	MODERATE	P24	1704074		P	NO	disruptive_inframe_deletion	CUL4B	NM_003588.3	c.429_431delCTC	p.Ser144del
IC103117	MODERATE	P24	1704074		P	NO	disruptive_inframe_insertion	DKC1	NM_001363.4	c.1512_1514dupGAA	p.Lys505dup
IC022717	HIGH	P28	675466	1,506,015	Mixed	NO	stop_gained	CDH26	NM_177980.2	c.2407G>T	p.Glu803*
IC022717	HIGH	P28	675466	1,506,015	Mixed	NO	frameshift_variant	KMT2C	NM_170606.2	c.8390dupA	p.Glu2798fs
IC022717	LOW	P28	675466	1,506,015	Mixed	NO	splice_region_variant&synonymous_variant	PTCH2	NM_003738.4	c.618C>T	p.Pro206Pro
IC022717	LOW	P28	675466	1,506,015	Mixed	NO	5_prime_UTR_premature_start_codon_gain_variant	NTRK1	NM_002529.3	c.-51C>T	NA
IC022717	LOW	P28	675466	1,506,015	Mixed	NO	splice_region_variant&intron_variant	HEATR1	NM_018072.5	c.6347-4_6347-3dupTT	NA
IC022717	LOW	P28	675466	1,506,015	Mixed	NO	splice_region_variant&intron_variant	ATM	NM_000051.3	c.2922-8delT	NA
IC022717	LOW	P28	675466	1,506,015	Mixed	NO	splice_region_variant&intron_variant	MAP2K2	NM_030662.3	c.920-6G>A	NA
IC022717	LOW	P28	675466	1,506,015	Mixed	NO	splice_region_variant&intron_variant	AKT2	NM_001626.5	c.640-8T>C	NA
IC022717	LOW	P28	675466	1,506,015	Mixed	NO	splice_region_variant&intron_variant	KDM6A	NM_001291415.1	c.2859-6_2859-5delTT	NA
IC022717	LOW	P28	675466	1,506,015	Mixed	NO	splice_region_variant&intron_variant	KDM6A	NM_001291415.1	c.2859-5delT	NA
IC022717	MODERATE	P28	675466	1,506,015	Mixed	NO	missense_variant	ARID1A	NM_006015.4	c.133G>A	p.Ala45Thr
IC022717	MODERATE	P28	675466	1,506,015	Mixed	NO	missense_variant	FGF3	NM_005247.2	c.197G>A	p.Gly66Asp
IC022717	MODERATE	P28	675466	1,506,015	Mixed	NO	missense_variant	CDK8	NM_001260.1	c.95A>T	p.Tyr32Phe
IC022717	MODERATE	P28	675466	1,506,015	Mixed	NO	missense_variant	FOXA1	NM_004496.3	c.490C>T	p.Arg164Cys
IC022717	MODERATE	P28	675466	1,506,015	Mixed	NO	missense_variant	CIC	NM_001304815.1	c.4876G>A	p.Val1626Met
IC022717	MODERATE	P28	675466	1,506,015	Mixed	NO	missense_variant	ERCC2	NM_000400.3	c.2151_2152delCAinsAC	p.AlaLys717AlaGln
IC022717	MODERATE	P28	675466	1,506,015	Mixed	NO	inframe_deletion&splice_region_variant	GNAS	NM_001309842.1	c.136_138delCTG	p.Leu46del
IC022717	MODERATE	P28	675466	1,506,015	Mixed	NO	disruptive_inframe_deletion	ARID1B	NM_020732.3	c.360_362delGCA	p.Gln121del
IC022717	MODERATE	P28	675466	1,506,015	Mixed	NO	missense_variant	SHH	NM_000193.3	c.599C>T	p.Pro200Leu
WW030316	HIGH	P18	356544	404,125	P	NO	frameshift_variant	ZRSR2	NM_005089.3	c.294delA	p.Lys98fs
WW030316	LOW	P18	356544	404,125	P	NO	splice_region_variant&intron_variant	ELF3	NM_001114309.1	c.805+5G>T	NA
WW030316	LOW	P18	356544	404,125	P	NO	splice_region_variant&intron_variant	HEATR1	NM_018072.5	c.6347-4_6347-3dupTT	NA
WW030316	LOW	P18	356544	404,125	P	NO	splice_region_variant&intron_variant	ATM	NM_000051.3	c.2922-8delT	NA
WW030316	LOW	P18	356544	404,125	P	NO	splice_region_variant&intron_variant	SETD2	NM_014159.6	c.7350+6T>C	NA
WW030316	LOW	P18	356544	404,125	P	NO	5_prime_UTR_premature_start_codon_gain_variant	FGFR3	NM_001163213.1	c.-10C>T	NA
WW030316	LOW	P18	356544	404,125	P	NO	splice_region_variant&intron_variant	KMT2C	NM_170606.2	c.7443-6delT	NA
WW030316	LOW	P18	356544	404,125	P	NO	splice_region_variant&intron_variant	KMT2C	NM_170606.2	c.7443-7_7443-6delTT	NA
WW030316	LOW	P18	356544	404,125	P	NO	splice_region_variant&intron_variant	KDM6A	NM_001291415.1	c.2859-6_2859-5delTT	NA
WW030316	LOW	P18	356544	404,125	P	NO	splice_region_variant&intron_variant	KDM6A	NM_001291415.1	c.2859-5delT	NA
WW030316	MODERATE	P18	356544	404,125	P	NO	missense_variant	RET	NM_020975.4	c.1756C>T	p.Leu586Phe
WW030316	MODERATE	P18	356544	404,125	P	NO	missense_variant	WT1	NM_024426.4	c.306G>T	p.Trp102Cys
WW030316	MODERATE	P18	356544	404,125	P	NO	missense_variant	TBX3	NM_016569.3	c.1081G>T	p.Gly361Trp
WW030316	MODERATE	P18	356544	404,125	P	NO	missense_variant	ZFHX3	NM_006885.3	c.7100A>G	p.Asp2367Gly
WW030316	MODERATE	P18	356544	404,125	P	NO	missense_variant	SOX9	NM_000346.3	c.1060C>T	p.Pro354Ser
WW030316	MODERATE	P18	356544	404,125	P	NO	missense_variant	BRD4	NM_058243.2	c.2778G>A	p.Met926Ile
WW030316	MODERATE	P18	356544	404,125	P	NO	missense_variant	IFNGR2	NM_005534.3	c.935C>G	p.Pro312Arg
WW030316	MODERATE	P18	356544	404,125	P	NO	disruptive_inframe_deletion	MN1	NM_002430.2	c.927_929delGCA	p.Gln309del
WW030316	MODERATE	P18	356544	404,125	P	NO	missense_variant	FGFR3	NM_001163213.1	c.8C>A	p.Ala3Asp
WW030316	MODERATE	P18	356544	404,125	P	NO	disruptive_inframe_insertion	NOTCH4	NM_004557.3	c.45_47dupGCT	p.Leu16dup
WW030316	MODERATE	P18	356544	404,125	P	NO	missense_variant	PRSS1	NM_002769.4	c.517G>T	p.Ala173Ser
WW030316	MODERATE	P18	356544	404,125	P	NO	missense_variant	WNK2	NM_001282394.1	c.5624A>G	p.Lys1875Arg
WW030316	MODERATE	P18	356544	404,125	P	NO	missense_variant	STAG2	NM_001042749.2	c.1980A>C	p.Glu660Asp
IC061419	HIGH	P37	166705		NP	NO	frameshift_variant	MGMT	NM_002412.4	c.94delA	p.Met32fs
IC061419	HIGH	P37	166705		NP	NO	frameshift_variant	WT1	NM_024426.4	c.797delC	p.Pro266fs
IC061419	HIGH	P37	166705		NP	NO	splice_acceptor_variant&intron_variant	HLA-G	NM_002127.5	c.74-2A>G	NA
IC061419	HIGH	P37	166705		NP	NO	frameshift_variant	XRCC2	NM_005431.1	c.350dupT	p.Leu117fs
IC061419	LOW	P37	166705		NP	NO	splice_region_variant&intron_variant	ATM	NM_000051.3	c.2922-8delT	NA
IC061419	LOW	P37	166705		NP	NO	splice_region_variant&intron_variant	PTPN11	NM_002834.3	c.526-8C>A	NA
IC061419	LOW	P37	166705		NP	NO	splice_region_variant&intron_variant	SLX4	NM_032444.2	c.1924+3G>T	NA
IC061419	LOW	P37	166705		NP	NO	splice_region_variant&intron_variant	FUS	NM_004960.3	c.1542-5delT	NA
IC061419	LOW	P37	166705		NP	NO	5_prime_UTR_premature_start_codon_gain_variant	TET2	NM_001127208.2	c.-158T>C	NA
IC061419	LOW	P37	166705		NP	NO	splice_region_variant&intron_variant	KDM6A	NM_001291415.1	c.2859-5delT	NA
IC061419	MODERATE	P37	166705		NP	NO	missense_variant	FANCF	NM_022725.3	c.385C>G	p.Leu129Val
IC061419	MODERATE	P37	166705		NP	NO	disruptive_inframe_deletion	KMT2D	NM_003482.3	c.9846_9848delGCA	p.Gln3282del
IC061419	MODERATE	P37	166705		NP	NO	missense_variant	CDK12	NM_016507.3	c.1990C>T	p.His664Tyr
IC061419	MODERATE	P37	166705		NP	NO	missense_variant	ERBB2	NM_004448.3	c.3095G>T	p.Cys1032Phe
IC061419	MODERATE	P37	166705		NP	NO	missense_variant	DOT1L	NM_032482.2	c.2272C>T	p.Pro758Ser
IC061419	MODERATE	P37	166705		NP	NO	missense_variant	DNM2	NM_001005360.2	c.1384A>G	p.Thr462Ala
IC061419	MODERATE	P37	166705		NP	NO	missense_variant	TANC1	NM_033394.2	c.716G>A	p.Arg239Gln
IC061419	MODERATE	P37	166705		NP	NO	disruptive_inframe_deletion	MN1	NM_002430.2	c.927_929delGCA	p.Gln309del
IC061419	MODERATE	P37	166705		NP	NO	missense_variant	PHOX2B	NM_003924.3	c.815G>A	p.Gly272Asp
IC061419	MODERATE	P37	166705		NP	NO	missense_variant	PALLD	NM_001166110.1	c.281C>T	p.Pro94Leu
IC061419	MODERATE	P37	166705		NP	NO	missense_variant	FAT1	NM_005245.3	c.10048C>T	p.Leu3350Phe
IC061419	MODERATE	P37	166705		NP	NO	disruptive_inframe_deletion	NOTCH4	NM_004557.3	c.45_47delGCT	p.Leu16del
IC061419	MODERATE	P37	166705		NP	NO	missense_variant	ZMYM3	NM_005096.3	c.2458C>T	p.Pro820Ser
IC031717	HIGH	P5	47658	91,883	NP	NO	stop_gained	SLX4	NM_032444.2	c.4283G>A	p.Trp1428*
IC031717	LOW	P5	47658	91,883	NP	NO	splice_region_variant&intron_variant	HEATR1	NM_018072.5	c.6347-4_6347-3dupTT	NA
IC031717	LOW	P5	47658	91,883	NP	NO	splice_region_variant&intron_variant	ATM	NM_000051.3	c.2922-8delT	NA
IC031717	LOW	P5	47658	91,883	NP	NO	splice_region_variant&intron_variant	KMT2C	NM_170606.2	c.7443-7_7443-6delTT	NA
IC031717	LOW	P5	47658	91,883	NP	NO	splice_region_variant&intron_variant	KDM6A	NM_001291415.1	c.2859-5delT	NA
IC031717	MODERATE	P5	47658	91,883	NP	NO	missense_variant	MSH2	NM_000251.2	c.1382A>C	p.Asp461Ala
IC031717	MODERATE	P5	47658	91,883	NP	NO	missense_variant	FANCD2	NM_033084.3	c.3607A>T	p.Ile1203Phe
IC031717	MODERATE	P5	47658	91,883	NP	NO	missense_variant	PTPRD	NM_002839.3	c.661G>A	p.Ala221Thr
IC031717	MODERATE	P5	47658	91,883	NP	NO	disruptive_inframe_insertion	MED12	NM_005120.2	c.6359_6360insCCA	p.Gln2119_Gln2120insHis
IC061617	LOW	P15	3513	3,513	NP	NO	splice_region_variant&synonymous_variant	HSPH1	NM_001286504.1	c.438C>T	p.Val146Val
IC061617	LOW	P15	3513	3,513	NP	NO	splice_region_variant&intron_variant	KMT2C	NM_170606.2	c.7443-7_7443-6delTT	NA
IC061617	LOW	P15	3513	3,513	NP	NO	splice_region_variant&intron_variant	PRKDC	NM_006904.6	c.9334-4delT	NA
IC061617	LOW	P15	3513	3,513	NP	NO	splice_region_variant&intron_variant	MLLT3	NM_004529.3	c.193+8T>G	NA
IC061617	LOW	P15	3513	3,513	NP	NO	splice_region_variant&intron_variant	KDM6A	NM_001291415.1	c.2859-6_2859-5delTT	NA
IC061617	MODERATE	P15	3513	3,513	NP	NO	missense_variant	RPL5	NM_000969.3	c.344T>A	p.Met115Lys
IC061617	MODERATE	P15	3513	3,513	NP	NO	missense_variant	DOT1L	NM_032482.2	c.778A>G	p.Met260Val
IC061617	MODERATE	P15	3513	3,513	NP	NO	missense_variant	ACVR1	NM_001105.4	c.141C>G	p.His47Gln
IC061617	MODERATE	P15	3513	3,513	NP	NO	missense_variant	SRC	NM_005417.4	c.799C>T	p.Arg267Trp
IC061617	MODERATE	P15	3513	3,513	NP	NO	missense_variant	MAPK1	NM_002745.4	c.7G>A	p.Ala3Thr
IC061617	MODERATE	P15	3513	3,513	NP	NO	disruptive_inframe_deletion	MN1	NM_002430.2	c.927_929delGCA	p.Gln309del
IC061617	MODERATE	P15	3513	3,513	NP	NO	missense_variant	PHOX2B	NM_003924.3	c.682G>T	p.Gly228Trp
IC061617	MODERATE	P15	3513	3,513	NP	NO	disruptive_inframe_insertion	NOTCH4	NM_004557.3	c.45_47dupGCT	p.Leu16dup
IC042418	HIGH	P34	2723	7,166,929	Mixed	NO	splice_acceptor_variant&intron_variant	STAG2	NM_001042749.2	c.1018-3dupT	NA
IC042418	LOW	P34	2723	7,166,929	Mixed	NO	splice_region_variant&intron_variant	HEATR1	NM_018072.5	c.6347-4_6347-3dupTT	NA
IC042418	LOW	P34	2723	7,166,929	Mixed	NO	splice_region_variant&intron_variant	CYLD	NM_015247.2	c.1021+3A>G	NA
IC042418	LOW	P34	2723	7,166,929	Mixed	NO	splice_region_variant&intron_variant	KDM6A	NM_001291415.1	c.2859-5delT	NA
IC042418	MODERATE	P34	2723	7,166,929	Mixed	NO	missense_variant	HOTS	NM_001293171.2	c.233_236delTACTinsCACC	p.ValLeu78AlaPro
IC042418	MODERATE	P34	2723	7,166,929	Mixed	NO	missense_variant	GRIN2A	NM_000833.4	c.2707A>G	p.Asn903Asp
IC042418	MODERATE	P34	2723	7,166,929	Mixed	NO	disruptive_inframe_deletion	TP53	NM_000546.5	c.792_794delACT	p.Leu265del
IC042418	MODERATE	P34	2723	7,166,929	Mixed	NO	missense_variant	CYP2D6	NM_000106.5	c.662G>A	p.Arg221His
IC042418	MODERATE	P34	2723	7,166,929	Mixed	NO	missense_variant	EPHB1	NM_004441.4	c.872G>A	p.Ser291Asn
IC042418	MODERATE	P34	2723	7,166,929	Mixed	NO	missense_variant	CUX1	NM_001202543.1	c.2734A>G	p.Ser912Gly
IC042418	MODERATE	P34	2723	7,166,929	Mixed	NO	missense_variant	KLF4	NM_001314052.1	c.541C>G	p.Pro181Ala
IC102417	HIGH	P10	0	11,181	NP	NO	frameshift_variant	KIT	NM_000222.2	c.120_123delTCCA	p.His40fs
IC102417	LOW	P10	0	11,181	NP	NO	splice_region_variant&intron_variant	HEATR1	NM_018072.5	c.6347-4_6347-3dupTT	NA
IC102417	LOW	P10	0	11,181	NP	NO	splice_region_variant&intron_variant	ATM	NM_000051.3	c.2922-8delT	NA
IC102417	LOW	P10	0	11,181	NP	NO	5_prime_UTR_premature_start_codon_gain_variant	ETV4	NM_001079675.2	c.-16C>T	NA
IC102417	LOW	P10	0	11,181	NP	NO	splice_region_variant&intron_variant	BAGE4	NM_181704.1	c.*1271-5dupT	NA
IC102417	LOW	P10	0	11,181	NP	NO	splice_region_variant&intron_variant	POLQ	NM_199420.3	c.5774-5delT	NA
IC102417	LOW	P10	0	11,181	NP	NO	splice_region_variant&intron_variant	KDM6A	NM_001291415.1	c.2859-5delT	NA
IC102417	MODERATE	P10	0	11,181	NP	NO	missense_variant	EGLN1	NM_022051.2	c.190G>T	p.Ala64Ser
IC102417	MODERATE	P10	0	11,181	NP	NO	missense_variant	IRS2	NM_003749.2	c.1714C>T	p.Arg572Cys
IC102417	MODERATE	P10	0	11,181	NP	NO	missense_variant	GLI2	NM_005270.4	c.2465G>A	p.Arg822His
IC102417	MODERATE	P10	0	11,181	NP	NO	missense_variant	ZNF217	NM_006526.2	c.1081G>A	p.Val361Met
IC102417	MODERATE	P10	0	11,181	NP	NO	missense_variant	MYH9	NM_002473.5	c.4872_4876delGCACAinsTCACG	p.AlaHisIle1624AlaHisVal
IC102417	MODERATE	P10	0	11,181	NP	NO	disruptive_inframe_insertion	NOTCH4	NM_004557.3	c.45_47dupGCT	p.Leu16dup
IC102417	MODERATE	P10	0	11,181	NP	NO	missense_variant	KAT6A	NM_006766.4	c.4952C>T	p.Pro1651Leu
IC102417	MODERATE	P10	0	11,181	NP	NO	missense_variant	BCORL1	NM_001184772.2	c.1948G>A	p.Val650Met
IC122917	HIGH	P36	0	7943	NP	NO	splice_acceptor_variant&splice_region_variant&intron_variant	GATA3	NM_001002295.1	c.925-3_925-2delCA	NA
IC122917	HIGH	P36	0	7943	NP	NO	frameshift_variant	TBX3	NM_016569.3	c.2188_2203delGGCTTGGAAGCCAAGC	p.Gly730fs
IC122917	LOW	P36	0	7943	NP	NO	splice_region_variant&intron_variant	HEATR1	NM_018072.5	c.6347-4_6347-3dupTT	NA
IC122917	LOW	P36	0	7943	NP	NO	splice_region_variant&intron_variant	KDM5A	NM_001042603.2	c.2151-5dupT	NA
IC122917	LOW	P36	0	7943	NP	NO	splice_region_variant&intron_variant	BAGE4	NM_181704.1	c.*337-4T>A	NA
IC122917	LOW	P36	0	7943	NP	NO	splice_region_variant&intron_variant	SYNE1	NM_182961.3	c.17203-7_17203-6delTT	NA
IC122917	LOW	P36	0	7943	NP	NO	splice_region_variant&intron_variant	FGFR1OP	NM_001278690.1	c.985-6_985-5dupTT	NA
IC122917	LOW	P36	0	7943	NP	NO	splice_region_variant&intron_variant	TSC1	NM_000368.4	c.2626-3delCinsTA	NA
IC122917	LOW	P36	0	7943	NP	NO	splice_region_variant&intron_variant	KDM6A	NM_001291415.1	c.2859-5delT	NA
IC122917	MODERATE	P36	0	7943	NP	NO	missense_variant	NUP98	NM_016320.4	c.3992C>T	p.Ser1331Phe
IC122917	MODERATE	P36	0	7943	NP	NO	missense_variant	CBFB	NM_022845.2	c.320G>T	p.Cys107Phe
IC122917	MODERATE	P36	0	7943	NP	NO	missense_variant&splice_region_variant	TOP2A	NM_001067.3	c.2284A>C	p.Met762Leu
IC122917	MODERATE	P36	0	7943	NP	NO	disruptive_inframe_insertion	NOTCH4	NM_004557.3	c.45_47dupGCT	p.Leu16dup
IC122917	MODERATE	P36	0	7943	NP	NO	missense_variant	KMT2C	NM_170606.2	c.1018G>A	p.Glu340Lys
IC122917	MODERATE	P36	0	7943	NP	NO	missense_variant	WNK2	NM_001282394.1	c.292C>A	p.Pro98Thr

## Sheet: Sheet1
																							DCIS Subtype					Age	Menopausal Status	HRT	BMI	Ethnicity	Calcs
																	HER2	Ki67	P53	H&E	Tumor Grade	Nuclear Grade	Com	Crib	P	MP	S
Sample	Position	Severity	Patient No.	Median		Lower	Upper	Label	Progression	Variant_Type	Gene			Transcript	cDNA
IC061317	5	MODERATE	P20	301612072	242,891,288	180166428	423057715	16	P	missense_variant	SLX4; PIK3CA		5000000000	NM_032444.2	c.4339G>A		3	0.25	0.05		High	3	ü	-	-	-	ü	66	Post-menopausal	ü	30	Caucasian	ü
IC032317	5	MODERATE	P25	154962254	0	154962254	154962254	15	P	missense_variant	SMO; KMT2C; POLD1; EGFR;PIK3CA		5000000000	NM_005631.4	c.961G>A		3	0.25	0.05		High	3	ü	-	-	-	ü	66	Post-menopausal	ü	30	Caucasian	ü
IC041717	5	MODERATE	P17	18138862	19,888,599	2074752	30221397	14	P	missense_variant	PIK3CA; PIK3CA; STK11		5000000000	NM_006218.2	c.3140A>G		1	0.06	0.03		Low-intermediate	1 to 2	-	-	-	ü	-	70	Post-menopausal	-	26	Caucasian	ü
WW071116	5	MODERATE	P16	17566605	17,447,587	8842811	26290398	13	P	missense_variant	WNK2; PIAS4; APC; CHECK2; BCL11B; KEL; PAX7; IRS2; ZFHX3; PMS2		5000000000	NM_001282394.1	c.1627C>T		2	0.1	0.03		Intermediate-high	2 to 3	ü	ü	-	-	ü	40	Hysterectomy	ü	>40	Caucasian	ü
IC091019	5	MODERATE	P31	11286375	12,363,436	555964	12919400	12	Mixed	missense_variant	ATM; RUNX1; KLHL6		5000000000	NM_000051.3	c.4724G>A		0	0.18	0.0383		High	3	ü	ü	ü	-	ü	43	Pre-menopausal	-	24.03	Caucasian	ü
WW051616	5	MODERATE	P21	4902577	2,414,864	3771353	5192314	11	P	missense_variant	BRAF		5000000000	NM_004333.4	c.2012G>A		1	0.1	0.02		High	3	ü	-	-	-	-	80	Post-menopausal	ü	35	Caucasian	ü
IC071718	5	MODERATE	P22	2856549	7,379,068	1233365	8612433	10	P	missense_variant	ATIC		5000000000	NM_004044.6	c.1258G>A		0	0.07	0.022		High	3	ü	ü	ü	-	ü	35	Pre-menopausal	-	28.99	Caucasian	ü
IC103117	5	MODERATE	P24	1704074	0	1704074	1704074	9	P	missense_variant	SETD2; SYNE1; ZNRF3; PRDM1		5000000000	NM_001309883.1	c.1148G>A		1	0.1627	0.0879		High	3	ü	ü	-	-	ü	58	Post-menopausal	-	32.2	Caucasian	ü
IC022717	5	MODERATE	P28	675466	1,506,015	160285	1666299	8	Mixed	missense_variant&splice_region_variant	AKT1; MTOR		5000000000	NM_001014431.1	c.49G>A		0	0.01	0.01		Low-intermediate	2	-	ü	-	-	ü	51	Pre-menopausal	-	20	Caucasian	ü
WW030316	5	MODERATE	P18	356544	404,125	157673	561798	7	P	missense_variant	RARA		5000000000	NM_000964.3	c.827G>A		1	0.15	0.01		High	3	ü	ü	-	-	ü
IC061419	5	MODERATE	P37	166705	0	166705	166705	6	NP	missense_variant	TP53; MET; MKI67; EPHB2; KDM5A		5000000000	NM_006904.6	c.8069C>A
IC031717	5	MODERATE	P5	47658	91,883	25201	117084	5	NP	missense_variant	MLH1; SYNE1; PIK3CA; WHSC1		5000000000	NM_000249.3	c.955G>A		3	0.06	0.07		High	3	ü	ü	-	-	ü	50	Post-menopausal	-	23	Caucasian	ü
IC061617	5	MODERATE	P15	3513	3,513	5270	1757	4	NP	missense_variant	TSC2; PIK3CA; KMT2D		5000000000	NM_000548.3	c.299C>T		1	0.16	0.09		High							60	Post-menopausal, Hysterectomy	-	40.59	Caucasian	ü
IC042418	5	MODERATE	P34	2723	7,166,929	1733	7168662	3	Mixed	missense_variant&splice_region_variant	AKT1;IRS2		5000000000	NM_001014431.1	c.49G>A		0	0.204	0.145		High	3	ü	-	-	-	ü	60	Post-menopausal	history of HRT	26.78	Caucasian	ü
IC102417	5	MODERATE	P10	1	11,181	0	11181	2	NP	missense_variant	EGFR; SNRPA		5000000000	NM_005228.3	c.3056C>T		2	0.24	0.66		High	3	ü	-	-	-	ü	50	Post-menopausal	Stopped 6/2017	32.11	Caucasian	ü
IC122917	5	MODERATE	P36	1	7943	0	7943	1	NP	missense_variant	NFE2L2; PDGFRB		5000000000	NM_006164.4	c.76C>A
													Biomarkers				Nuclear Grade
											Patient No.	Progression	ER	PR	HER2	P53
											P20	P	0	0	3	0.05	3
											P25	P	0	0	3	0.05	3
											P17	P	1	0.4	1	0.03	1 to 2
											P16	P	0.99	0.99	2	0.03	2 to 3
											P31	NP/P	0.93	0.73	0	0.04	3
											P21	P	0	0	1	0.02	3
											P22	P	0.99	0.08	0	0.02	3
											P24	P	0.95	0.45	1	0.09	3
											P28	NP/P	0.99	1	0	0.01	2
											P18	P	0.99	0.95	1	0.01	3
											P37	NP	99	10			2
											P5	NP	0.99	0.35	3	0.07	3
											P15	NP	1	0.16	1	0.09
											P34	NP	0.03	0	0	0.15	3
											P10	NP	0	0	2	0.66	3
											P36	NP	98	15			2
